# Supplementary material for: Microstructured Hyaluronic Acid Hydrogel for Tooth Germ Bioengineering
Source: Gels. 2021 Aug 18;7(3):123. doi: 10.3390/gels7030123 (PMC8395742; doi:10.3390/gels7030123)
Supplement: Supplementary file 1 [file gels-07-00123-s001.zip]

Archive with 1 entries (1 files):
- gels-1310571-supplementary.pdf
